# Supplementary material for: Selection of reference genes for qRT‐PCR and expression analysis of high‐altitude‐related genes in grassland caterpillars (Lepidoptera: Erebidae: Gynaephora) along an altitude gradient
Source: Ecol Evol. 2017 Sep 25;7(21):9054–65. doi: 10.1002/ece3.3431 (PMC5677504; doi:10.1002/ece3.3431)
Supplement: Supplementary file 3 [file ECE3-7-9054-s003.xlsx]

## Sheet: Sheet1
Table S1 Sampling information. Oxygen content calculated according to altitude (http://www.altitude.org/air_pressure.php).
Population	Population Abriviation	Species	Locality	Altitude (m asl)	Latitude (°N)	Longitude (°E)	Annual temperature (℃)	Oxygen content
Anduo	AD	Gynaephora alpherakii	Amdo County, Tibet, China	4807	32.03	91.68	-2.8	0.57
Naqu	NQ	Gynaephora alpherakii	Nagqu County, Tibet, China	4526	31.47	92.07	1.5	59%
Yushu	YS	Gynaephora qinghaiensis	Yushu County, Qinghai Province, China	3909	32.83	97.13	2.9	0.63
Zeku	ZK	Gynaephora sp.	Zeku County, Qinghai Province, China	3713	34.54	101.31	2.8	0.65
Huangcheng	HC	Gynaephora menyuanensis	Menyuan County, Qinghai Province, China	3124	37.62	101.19	0.8	0.7
